# Supplementary material for: Viral Particle-Mediated SAMHD1 Depletion Sensitizes Refractory Glioblastoma to DNA-Damaging Therapeutics by Impairing Homologous Recombination
Source: Cancers (Basel). 2022 Sep 16;14(18):4490. doi: 10.3390/cancers14184490 (PMC9497202; doi:10.3390/cancers14184490)
Supplement: Supplementary file 1 [file cancers-14-04490-s001.zip]

Archive with 1 entries (1 files):
- cancers-1899535-supplementary.pdf
